# Supplementary material for: Environmental Exposure to the Common Trunk of Mammalian Appeasing Pheromone Modulates Social Behavior and Reduces Fight Wounds in Male Mice
Source: Animals (Basel). 2025 Nov 13;15(22):3278. doi: 10.3390/ani15223278 (PMC12649689; doi:10.3390/ani15223278)
Supplement: Supplementary file 1 [file animals-15-03278-s001.zip]

Archive with 2 entries (2 files):
- Animals_Supplementary material_File S1.pdf
- Animals_Supplementary material_File S2.pdf
